# Supplementary material for: The Association between Liver Enzymes and Mortality Stratified by Non-Alcoholic Fatty Liver Disease: An Analysis of NHANES III
Source: Nutrients. 2023 Jul 7;15(13):3063. doi: 10.3390/nu15133063 (PMC10346959; doi:10.3390/nu15133063)
Supplement: Supplementary file 1 [file nutrients-15-03063-s001.zip]

Archive with 1 entries (1 files):
- nutrients-2467130-supplementary.pdf
